# Supplementary material for: A Long-Term Conserved Satellite DNA That Remains Unexpanded in Several Genomes of Characiformes Fish Is Actively Transcribed
Source: Genome Biol Evol. 2021 Jan 27;13(2):evab002. doi: 10.1093/gbe/evab002 (PMC8210747; doi:10.1093/gbe/evab002)
Supplement: evab002_Supplementary_Data [file evab002_supplementary_data.zip]

Archive with 3 entries (3 files):
- Supplementary Material_all.pdf
- Supplementary tables.xlsx
- Supporting information legends.docx
