# Supplementary material for: A Long-Term Conserved Satellite DNA That Remains Unexpanded in Several Genomes of Characiformes Fish Is Actively Transcribed
Source: Genome Biol Evol. 2021 Jan 27;13(2):evab002. doi: 10.1093/gbe/evab002 (PMC8210747; doi:10.1093/gbe/evab002)
Supplement: evab002_Supplementary_Data [file evab002_supplementary_data.zip › Supplementary tables.xlsx]

## Sheet: Table S1
Table S1: Data used in this study. In gray, samples that were downloaded from the SRA database
Species	N	Technology	SRA	Chromosomes	Order	Library	Throughput (bp)	Genome size (Gb)
DNA samples
Characidium gomesi	1	Illumina - HiSeq	SRR11679749	Yes	Characiformes - Characoidei	DNA	‭808,000,000‬	1.15893
Characidium gomesi	1	Illumina - HiSeq	SRR11679750	Yes	Characiformes - Characoidei	DNA	‭‭599,999,388‬	1.15893
Characidium gomesi	1	Illumina - HiSeq	SRR11679751	Yes	Characiformes - Characoidei	DNA	1,194,186,428‬	1.15893
Hoplias malabaricus	1	Illumina - HiSeq	SRR11676684	No	Characiformes - Characoidei	DNA	1,162,456,876‬	‭1.13448‬
Hemiodus gracilis	1	Illumina - MiSeq	SRR11676680	No	Characiformes - Characoidei	DNA	1,047,638,860‬	1
Piaractus mesopotamicus	1	Illumina - MiSeq	SRR11676685	Yes	Characiformes - Characoidei	DNA	‭‭‭496,381,670‬	1.1
Myleus asterias	1	Illumina - MiSeq	SRR11676681	No	Characiformes - Characoidei	DNA	‭662,620,196‬	1.4
Leporinus friderici	1	Illumina - MiSeq	SRR11676679	Yes	Characiformes - Characoidei	DNA	‭225,745,504‬	1.26162
Prochilodus lineatus	1	BGISEQ-500	SRR11676686	Yes	Characiformes - Characoidei	DNA	3,683,386,978‬	‭1.64304‬
Distichodus sexfasciatus	1	Illumina - NovaSeq	SRR11676683	No	Characiformes - Citharinoidei	DNA	‭‭‭‭‭1,965,232,800	1
Pseudoplatystoma corruscans	1	BGISEQ-500	SRR11676682	No	Siluriformes	DNA	‭8,142,259,752‬‬	-
Gymnotus sylvius	1	Illumina - MiSeq	SRR11679752	No	Gymnotiformes	DNA	‭1,161,884,020‬	-
Megaleporinus macrocephalus	1	Illumina - MiSeq	SRR7263034	Yes	Characiformes - Characoidei	DNA	‭234,215,364‬	1.38876
Brycon orbignyanus	1	Illumina - HiSeq	SRR6243207	No	Characiformes - Characoidei	DNA	‭1,800,000,000‬	1.2
Astyanax mexicanus	1	Illumina - HiSeq	SRR6386652	Yes	Characiformes - Characoidei	DNA	1,340,997,604‬	0.964
Astyanax paranae	1	Illumina - HiSeq	SRR5461470	Yes	Characiformes - Characoidei	DNA	‭‭34,449,578,334‬	1.82886
Moenkhausia sanctaefilomenae	1	Illumina - HiSeq	SRR5839692	Yes	Characiformes - Characoidei	DNA	1,276,485,874‬	1.1736
Pygocentrus nattereri	1	Illumina - HiSeq	SRR3136983	No	Characiformes - Characoidei	DNA	‭2,510,000,000‬	1.1736
Astyanax paranae	1	PacBio - Sequel	SRR11678219	Yes	Characiformes - Characoidei	DNA	3,040,000,000
Astyanax mexicanus	78	PacBio - RSII	SRX3485475, SRX3485425, SRX3485331	Yes	Characiformes - Characoidei	DNA	28,500,000,000
RNA samples
A. paranae 0B lncRNA_05 ovary	1	BGISEQ-500	SRR12918452	-	Characiformes - Characoidei	RNA - lncRNA	‭‭11,492,126,100‬
A. paranae 0B lncRNA_01 ovary	1	BGISEQ-500	SRR12918451	-	Characiformes - Characoidei	RNA - lncRNA	‭11,443,335,900‬
A. paranae 0B lncRNA_09 muscle	1	BGISEQ-500	SRR12918445	-	Characiformes - Characoidei	RNA - lncRNA	‭11,244,562,800‬
A. paranae 0B lncRNA_05 muscle	1	BGISEQ-500	SRR12918446	-	Characiformes - Characoidei	RNA - lncRNA	‭11,497,849,800‬
A. paranae 0B lncRNA_01 muscle	1	BGISEQ-500	SRR12918449	-	Characiformes - Characoidei	RNA - lncRNA	‭11,532,203,400‬
A. paranae 0B mRNA_01 ovary	1	Illumina - HiSeq	SRR9986005	-	Characiformes - Characoidei	RNA - mRNA	‭4,611,581,000‬
A. paranae 0B mRNA_05ovary	1	Illumina - HiSeq	SRR9985994	-	Characiformes - Characoidei	RNA - mRNA	‭4,024,996,750‬
A. paranae 0B mRNA_09 ovary	1	Illumina - HiSeq	SRR9985995	-	Characiformes - Characoidei	RNA - mRNA	‭4,041,649,250‬
A. paranae 0B mRNA_01_muscle	1	Illumina - HiSeq	SRR9985997	-	Characiformes - Characoidei	RNA - mRNA	‭4,386,139,250‬
A. paranae 0B mRNA_05 muscle	1	Illumina - HiSeq	SRR9986002	-	Characiformes - Characoidei	RNA - mRNA	‭5,103,043,750‬
A. paranae 0B mRNA_09 muscle	1	Illumina - HiSeq	SRR9986003	-	Characiformes - Characoidei	RNA - mRNA	‭4,685,040,500
P. mesopotamicus Muscle_ERR556965	1	Illumina - HiSeq	ERR556965	-	Characiformes - Characoidei	RNA - mRNA	‭9,462,054,912‬
P. mesopotamicus Muscle_ERR556966	1	Illumina - HiSeq	ERR556966	-	Characiformes - Characoidei	RNA - mRNA	‭9,415,720,960‬
P. mesopotamicus Muscle_ERR556967	1	Illumina - HiSeq	ERR556967	-	Characiformes - Characoidei	RNA - mRNA	‭13,728,301,174‬
P. mesopotamicus Muscle_ERR556969	1	Illumina - HiSeq	ERR556969	-	Characiformes - Characoidei	RNA - mRNA	‭14,090,524,746‬
P. mesopotamicus Muscle_ERR556971	1	Illumina - HiSeq	ERR556971	-	Characiformes - Characoidei	RNA - mRNA	‭14,638,804,660‬
P. mesopotamicus Muscle_ERR556972	1	Illumina - HiSeq	ERR556972	-	Characiformes - Characoidei	RNA - mRNA	‭14,452,106,362‬

## Sheet: Table S2
Table S2: Genetic variation and main of CharSat01-52 obtained from RNA-seq data
Species	Library	N	Monomer Size (bp)	A + T%	Throughput
P. mesopotamicus	gDNA	10	52	68.9	30,407,868
P. mesopotamicus	Muscle_ERR556965	0	52		3,232,000,000
P. mesopotamicus	Muscle_ERR556966	0	52		3,232,000,000
P. mesopotamicus	Muscle_ERR556967	2	52	65.4	3,232,000,000
P. mesopotamicus	Muscle_ERR556969	0	52		3,232,000,000
P. mesopotamicus	Muscle_ERR556971	0	52		3,232,000,000
P. mesopotamicus	Muscle_ERR556972	0	52		3,232,000,000
A. paranae	gDNA	808	52	68.3	3,232,000,000
A. paranae	lncRNA_05 ovary	0	52		3,232,000,000
A. paranae	lncRNA_01 ovary	2	52	68.3	3,232,000,000
A. paranae	lncRNA_05 muscle	50	52	67.6	3,232,000,000
A. paranae	lncRNA_01 muscle	83	52	68.1	3,232,000,000
A. paranae	lncRNA_06 muscle	90	52	68	3,232,000,000
A. paranae	mRNA_01 ovary	0	52		3,232,000,000
A. paranae	mRNA_05ovary	0	52		3,232,000,000
A. paranae	mRNA_09 ovary	0	52		3,232,000,000
A. paranae	mRNA_01_muscle	0	52		3,232,000,000
A. paranae	mRNA_05 muscle	0	52		3,232,000,000
A. paranae	mRNA_09 muscle	0	52		3,232,000,000

## Sheet: Table S3
Table S3: General information about the samples analyzed under the qPCR and RT-qPCR approaches
qPCR - DNA samples
Species	N
C. gomesi	3
L. friderici	3
M. macrocephalus	3
P. mesopotamicus	3
P. lineatus	3
M. sanctaefilomenae	3
A. paranae	3
RT-qPCR - RNA samples
C. gomesi - muscle	5
C. gomesi - gonad	5
A. paranae - muscle	3
A. paranae - ovary	4
